# Supplementary material for: Comprehensive Genomic Analysis Reveals the Prognostic Role of LRRK2 Copy-Number Variations in Human Malignancies
Source: Genes (Basel). 2020 Jul 24;11(8):846. doi: 10.3390/genes11080846 (PMC7465025; doi:10.3390/genes11080846)
Supplement: Supplementary file 1 [file genes-11-00846-s001.zip]

Archive with 4 entries (4 files):
- Supplementary Figure 1.tif
- Supplementary Figure 2.tif
- Supplementary Figure 3.tif
- Supplementary Table 1.xlsx
