# Supplementary material for: Comprehensive Genomic Analysis Reveals the Prognostic Role of LRRK2 Copy-Number Variations in Human Malignancies
Source: Genes (Basel). 2020 Jul 24;11(8):846. doi: 10.3390/genes11080846 (PMC7465025; doi:10.3390/genes11080846)
Supplement: Supplementary file 1 [file genes-11-00846-s001.zip › Supplementary Table 1.xlsx]

## Sheet: STUDIES_INCLUDED
Study name (cBioPortal)	Notes
Acute Lymphoblastic Leukemia (St Jude, Nat Genet 2016)
Acute Myeloid Leukemia (TCGA, PanCancer Atlas)
Adenoid Cystic Carcinoma (MSKCC, Nat Genet 2013)
Adenoid Cystic Carcinoma of the Breast (MSKCC, J Pathol. 2015)
Adrenocortical Carcinoma (TCGA, PanCancer Atlas)
Ampullary Carcinoma (Baylor College of Medicine, Cell Reports 2016)
Bladder Urothelial Carcinoma (BGI, Nat Genet 2013)
Bladder Urothelial Carcinoma (DFCI/MSKCC, Cancer Discov 2014)
Bladder Urothelial Carcinoma (TCGA, PanCancer Atlas)
Brain Lower Grade Glioma (TCGA, PanCancer Atlas)
Breast Cancer (METABRIC, Nature 2012 & Nat Commun 2016)	Not profiled for MUTs alone
Breast Invasive Carcinoma (British Columbia, Nature 2012)
Breast Invasive Carcinoma (Sanger, Nature 2012)
Breast Invasive Carcinoma (TCGA, PanCancer Atlas)
Cervical Squamous Cell Carcinoma (TCGA, PanCancer Atlas)
Cholangiocarcinoma (National University of Singapore, Nat Genet 2012)
Chronic Lymphocytic Leukemia (Broad, Cell 2013)
Chronic Lymphocytic Leukemia (IUOPA, Nature 2015)
Cutaneous T Cell Lymphoma (Columbia U, Nat Genet 2015)
Desmoplastic Melanoma (Broad Institute, Nat Genet 2015)
Diffuse Large B cell Lymphoma (DFCI, Nat Med 2018)
Diffuse Large B-Cell Lymphoma (TCGA, PanCancer Atlas)
Esophageal Adenocarcinoma (DFCI, Nat Genet 2013)
Esophageal Adenocarcinoma (TCGA, PanCancer Atlas)
Esophageal Squamous Cell Carcinoma (ICGC, Nature 2014)
Esophageal Squamous Cell Carcinoma (UCLA, Nat Genet 2014)
Gallbladder Carcinoma (Shanghai, Nat Genet 2014)
Gastric Adenocarcinoma (TMUCIH, PNAS 2015)
Glioblastoma Multiforme (TCGA, PanCancer Atlas)
Head and Neck Squamous Cell Carcinoma (Broad, Science 2011)
Head and Neck Squamous Cell Carcinoma (Johns Hopkins, Science 2011)
Head and Neck Squamous Cell Carcinoma (TCGA, PanCancer Atlas)
Hepatocellular Adenoma (INSERM, Cancer Cell 2014)
Hepatocellular Carcinomas (INSERM, Nat Genet 2015)
Kidney Renal Clear Cell Carcinoma (BGI, Nat Genet 2012)
Kidney Renal Clear Cell Carcinoma (TCGA, PanCancer Atlas)
Kidney Renal Papillary Cell Carcinoma (TCGA, PanCancer Atlas)
Liver Hepatocellular Carcinoma (AMC, Hepatology 2014)
Liver Hepatocellular Carcinoma (TCGA, PanCancer Atlas)
Low-Grade Gliomas (UCSF, Science 2014)
Lung Adenocarcinoma (Broad, Cell 2012)	Not profiled for CNVs alone
Lung Adenocarcinoma (TCGA, PanCancer Atlas)
Lung Adenocarcinoma (TSP, Nature 2008)
Lung Squamous Cell Carcinoma (TCGA, PanCancer Atlas)
Medulloblastoma (PCGP, Nature 2012)
Medulloblastoma (Sickkids, Nature 2016)
Mesothelioma (TCGA, PanCancer Atlas)
Metastatic Breast Cancer (INSERM, PLoS Med 2016)
Metastatic Prostate Adenocarcinoma (MCTP, Nature 2012)
Metastatic Prostate Adenocarcinoma (SU2C/PCF Dream Team, PNAS 2019)
Metastatic Prostate Cancer (SU2C/PCF Dream Team, Cell 2015)
Multiple Myeloma (Broad, Cancer Cell 2014)
Nasopharyngeal Carcinoma (Singapore, Nat Genet 2014)
Neuroendocrine Prostate Cancer (Multi-Institute, Nat Med 2016)
Oral Squamous Cell Carcinoma (MD Anderson, Cancer Discov 2013)
Ovarian Serous Cystadenocarcinoma (TCGA, PanCancer Atlas)
Acral Melanoma (TGEN, Genome Res 2017)
Pancreatic Adenocarcinoma (QCMG, Nature 2016)	Not profiled for CNVs alone
Pancreatic Adenocarcinoma (TCGA, PanCancer Atlas)
Pancreatic Cancer (UTSW, Nat Commun 2015)
Pediatric Acute Lymphoid Leukemia - Phase II (TARGET, 2018)
Pediatric Ewing Sarcoma (DFCI, Cancer Discov 2014)
Pediatric Pan-cancer (Columbia U, Genome Med 2016)
Pediatric Wilms' Tumor (TARGET, 2018)
Prostate Adenocarcinoma (Broad/Cornell, Nat Genet 2012)
Prostate Adenocarcinoma (SMMU, Eur Urol 2017)
Prostate Adenocarcinoma (Fred Hutchinson CRC, Nat Med 2016)
Prostate Adenocarcinoma (TCGA, PanCancer Atlas)
Renal Clear Cell Carcinoma (UTokyo, Nat Genet 2013)
Renal Non-Clear Cell Carcinoma (Genentech, Nat Genet 2014)
Sarcoma (MSKCC/Broad, Nat Genet 2010)	Not profiled for MUTs alone
Sarcoma (TCGA, PanCancer Atlas)
Skin Cutaneous Melanoma (Broad, Cell 2012)
Skin Cutaneous Melanoma (TCGA, PanCancer Atlas)
Skin Cutaneous Melanoma (Yale, Nat Genet 2012)
Skin Cutaneous Melanoma(Broad, Cancer Discov 2014)
Small Cell Lung Cancer (Johns Hopkins, Nat Genet 2012)
Small Cell Lung Cancer (U Cologne, Nature 2015)
Squamous Cell Carcinoma of the Vulva (CUK, Exp Mol Med 2018)
Stomach Adenocarcinoma (Pfizer and UHK, Nat Genet 2014)
Stomach Adenocarcinoma (TCGA, PanCancer Atlas)
Stomach Adenocarcinoma (U Tokyo, Nat Genet 2014)
Testicular Germ Cell Tumors (TCGA, PanCancer Atlas)
The Angiosarcoma Project - Count Me In (Provisional, September 2018)	Not profiled for CNVs alone
The Metastatic Breast Cancer Project (Provisional, October 2018)
Thyroid Carcinoma (TCGA, PanCancer Atlas)
Urothelial Carcinoma (Cornell/Trento, Nat Gen 2016)
Uterine Carcinosarcoma (Johns Hopkins, Nat Commun 2014)
Uterine Carcinosarcoma (TCGA, PanCancer Atlas)
Uterine Clear Cell Carcinoma (NIH, Cancer 2017)
Uterine Corpus Endometrial Carcinoma (TCGA, PanCancer Atlas)
Colorectal Adenocarcinoma (DFCI, Cell Reports 2016)
Colorectal Adenocarcinoma (Genentech, Nature 2012)
Colorectal Adenocarcinoma (TCGA, PanCancer Atlas)
MSS Mixed Solid Tumors (Broad/Dana-Farber, Nat Genet 2018)
Cutaneous Squamous Cell Carcinoma (MD Anderson, Clin Cancer Res 2014)
Table S1. Studies included in the cBioPortal analysis. MUT: point mutations, indels and fusions; CNV: copy number variations.
